# Supplementary material for: Healthcare Professionals Promotion of Physical Activity with Older Adults: A Survey of Knowledge and Routine Practice
Source: Int J Environ Res Public Health. 2021 Jun 4;18(11):6064. doi: 10.3390/ijerph18116064 (PMC8200063; doi:10.3390/ijerph18116064)
Supplement: Supplementary file 1 [file ijerph-18-06064-s001.zip]

Archive with 1 entries (1 files):
- ijerph-1205949-supplementary.pdf
